# Supplementary material for: Rab family of small GTPases: an updated view on their regulation and functions
Source: FEBS J. 2020 Jul 1;288(1):36–55. doi: 10.1111/febs.15453 (PMC7818423; doi:10.1111/febs.15453)
Supplement: Supplementary file 1 — Fig. S1. Amino acid sequences of Rabs/Ypts that were used for the phylogenetic analysis in Fig. 2A. Fig. S2. Amino acid sequences of the switch II region of human Rabs that were used for the phylogenetic analysis in Fig. 2B. Table S1. Rab effectors, binding molecules, GEFs, and GAPs in mammals Table S2. Mouse and human Rab genes. [file FEBS-288-36-s001.zip]

Archive with 1 entries (1 files):
- febs15453-sup-0001-Supinfo.pdf
